# Supplementary material for: Mechanism of Unusual Isosymmetric Order-Disorder Phase Transition in [Dimethylhydrazinium]Mn(HCOO)3 Hybrid Perovskite Probed by Vibrational Spectroscopy
Source: Materials (Basel). 2021 Jul 16;14(14):3984. doi: 10.3390/ma14143984 (PMC8303174; doi:10.3390/ma14143984)
Supplement: Supplementary file 1 [file materials-14-03984-s001.zip]

Archive with 1 entries (1 files):
- materials-1289167-supplementary.pdf
